# Supplementary material for: RadA, a Key Gene of the Circadian Rhythm of Escherichia coli
Source: Int J Mol Sci. 2022 May 30;23(11):6136. doi: 10.3390/ijms23116136 (PMC9181324; doi:10.3390/ijms23116136)
Supplement: Supplementary file 1 [file ijms-23-06136-s001.zip]

Archive with 1 entries (1 files):
- ijms-1735366-supplementary.pdf
